# Supplementary material for: Liquid Chromatographic Enantioseparation of Newly Synthesized Fluorinated Tryptophan Analogs Applying Macrocyclic Glycopeptides-Based Chiral Stationary Phases Utilizing Core-Shell Particles
Source: Int J Mol Sci. 2024 Apr 26;25(9):4719. doi: 10.3390/ijms25094719 (PMC11083430; doi:10.3390/ijms25094719)
Supplement: Supplementary file 1 [file ijms-25-04719-s001.zip]

Archive with 1 entries (1 files):
- ijms-2962218-supplementary.pdf
